# Supplementary material for: ﻿Description of three new species and new distributional data for three species of Homalotylus (Hymenoptera, Encyrtidae) from China
Source: Zookeys. 2023 Nov 21;1184:273–89. doi: 10.3897/zookeys.1184.113292 (PMC10685358; doi:10.3897/zookeys.1184.113292)
Supplement: XML Treatment for Homalotylus bicolor [file zookeys.1184.113292-treatment1.xml]

<!DOCTYPE tp:taxon-treatment
  PUBLIC "-//TaxonX//DTD Taxonomic Treatment Publishing DTD v0 20100105//EN" "tax-treatment-NSO.dtd">
<tp:taxon-treatment xmlns:tp="http://www.plazi.org/taxpub"><tp:treatment-meta><kwd-group><label>Taxon classification</label><kwd>
                <named-content content-type="kingdom">Animalia</named-content>
              </kwd><kwd>
                <named-content content-type="order">Hymenoptera</named-content>
              </kwd><kwd>
                <named-content content-type="family">Encyrtidae</named-content>
              </kwd></kwd-group><mixed-citation publication-type="journal"><person-group><name><surname>Zu</surname><given-names>Guohao</given-names></name><name><surname>Xue</surname><given-names>Hao</given-names></name><name><surname>Wang</surname><given-names>Haiyang</given-names></name><name><surname>Zhen</surname><given-names>Wenquan</given-names></name><name><surname>Huang</surname><given-names>Dawei</given-names></name></person-group><article-title>﻿Description of three new species and new distributional data for three species of <italic><tp:taxon-name><tp:taxon-name-part taxon-name-part-type="genus" reg="Homalotylus">Homalotylus</tp:taxon-name-part></tp:taxon-name></italic> (<tp:taxon-name><tp:taxon-name-part taxon-name-part-type="order">Hymenoptera</tp:taxon-name-part></tp:taxon-name>, <tp:taxon-name><tp:taxon-name-part taxon-name-part-type="family">Encyrtidae</tp:taxon-name-part></tp:taxon-name>) from China</article-title><source>Zookeys</source><day>21</day><month>11</month><year>2023</year><volume>1184</volume><fpage>273</fpage><lpage>289</lpage><pub-id pub-id-type="doi">10.3897/zookeys.1184.113292</pub-id></mixed-citation></tp:treatment-meta><tp:nomenclature><label>﻿</label><tp:taxon-name>
              <object-id xmlns:xlink="http://www.w3.org/1999/xlink" content-type="arpha" xlink:type="simple">C29EAB3B-4CAA-51D6-8923-2BEF9189AC70</object-id>
              <tp:taxon-name-part taxon-name-part-type="genus" reg="Homalotylus">Homalotylus</tp:taxon-name-part>
              <tp:taxon-name-part taxon-name-part-type="species" reg="bicolor">bicolor</tp:taxon-name-part>
              <object-id xmlns:xlink="http://www.w3.org/1999/xlink" content-type="zoobank" xlink:type="simple">https://zoobank.org/80414BF3-89A7-4C8B-A62A-319E45842713</object-id>
            </tp:taxon-name><tp:taxon-authority>Zu</tp:taxon-authority><tp:taxon-status xmlns:xlink="http://www.w3.org/1999/xlink" xlink:type="simple">sp. nov.</tp:taxon-status><xref ref-type="fig" rid="F1">Figs 1–6</xref><xref ref-type="fig" rid="F2">, 7–12</xref></tp:nomenclature><tp:treatment-sec sec-type="type material" id="SECID0E6SAE"><title>Type materials.</title><p><bold><italic>Holotype</italic>.</bold> ♀ [on slide], China, Guangxi Province, Qinzhou City, Beibu Gulf University, <named-content xmlns:xlink="http://www.w3.org/1999/xlink" content-type="dwc:verbatimCoordinates" xlink:type="simple"><named-content content-type="geo-json" specific-use="{&#34;type&#34;:&#34;Point&#34;,&#34;coordinates&#34;:[108.615556,21.898056]}" id="NCID0ENTAE" xlink:type="simple">21°53'53"N, 108°36'56"E</named-content></named-content>, c. 24 m, 06–26.X.2019, Wen-Quan Zhen, Malaise trapping. <bold><italic>Paratypes</italic>.</bold> ♀♂ [on slides], China, Guangxi Province, Qinzhou City, Beibu Gulf University, <named-content xmlns:xlink="http://www.w3.org/1999/xlink" content-type="dwc:verbatimCoordinates" xlink:type="simple"><named-content content-type="geo-json" specific-use="{&#34;type&#34;:&#34;Point&#34;,&#34;coordinates&#34;:[108.615556,21.898056]}" id="NCID0EZTAE" xlink:type="simple">21°53'53"N, 108°36'56"E</named-content></named-content>, c. 24 m, 06–13.X.2019, Wen-Quan Zhen, Malaise trapping.</p></tp:treatment-sec><tp:treatment-sec sec-type="description" id="SECID0E5TAE"><title>Description.</title><p><bold>Female.</bold> Holotype. Length, 2.20 mm (excluding ovipositor). Head generally orange yellow, with genae, frontovertex and occiput dark brown. Antennae dark brown, <abbrev xmlns:xlink="http://www.w3.org/1999/xlink" xlink:title="funicle segments 4" id="ABBRID0EGUAE" xlink:type="simple">F4</abbrev> mostly white with lower margin brown, <abbrev xmlns:xlink="http://www.w3.org/1999/xlink" xlink:title="funicle segments 5" id="ABBRID0EKUAE" xlink:type="simple">F5</abbrev>, <abbrev xmlns:xlink="http://www.w3.org/1999/xlink" xlink:title="funicle segments 6" id="ABBRID0EOUAE" xlink:type="simple">F6</abbrev> and clava white. Mesosoma dark brown with shallow metallic green sheen, scutellum mostly orange yellow, only with a brown area at base; legs dark brown, except for apical 3/5 of mid tibia, mid tibial spur, mid and hind tarsus 1–4 white. Metasoma dark brown.</p><p>Head (Fig. <xref ref-type="fig" rid="F1">1</xref>) with numerous conspicuous setae on frontovertex, each about as long as diameter of posterior ocellus. Head in front view 1.16× higher than wide. Frontovertex 0.22× head width. Ocelli forming an angle of 33°, posterior ocelli close to eye margin, distance to occipital margin 1.50× the diameter of anterior ocellus. Malar space 0.18× eye height. Antennal torulus with its dorsal margin slightly below lower eye margin and very close to oral margin, and the distance of antennal torulus by 1.95× its own height. Antennal (Fig. <xref ref-type="fig" rid="F1">2</xref>) scape slender, 8.42× as long as wide; pedicel 2.5× as long as wide, 1.5× as long as <abbrev xmlns:xlink="http://www.w3.org/1999/xlink" xlink:title="funicle segments 1" id="ABBRID0E3UAE" xlink:type="simple">F1</abbrev>; all funicle segments longer than wide, <abbrev xmlns:xlink="http://www.w3.org/1999/xlink" xlink:title="funicle segments 1" id="ABBRID0EAVAE" xlink:type="simple">F1</abbrev> 1.57× as long as wide, <abbrev xmlns:xlink="http://www.w3.org/1999/xlink" xlink:title="funicle segments 6" id="ABBRID0EEVAE" xlink:type="simple">F6</abbrev> 1.11× as long as wide; funicle with linear sensilla on all segments; clava 3-segmented, 3.40× as long as wide, and as long as <abbrev xmlns:xlink="http://www.w3.org/1999/xlink" xlink:title="funicle segments 4" id="ABBRID0EIVAE" xlink:type="simple">F4</abbrev>–<abbrev xmlns:xlink="http://www.w3.org/1999/xlink" xlink:title="funicle segments 6" id="ABBRID0EMVAE" xlink:type="simple">F6</abbrev> combined, apex strongly obliquely truncate, truncate part approach to the base of the clava. Measurements (μm): <abbrev xmlns:xlink="http://www.w3.org/1999/xlink" xlink:title="length of head in facial view, excluding mouth parts" id="ABBRID0EQVAE" xlink:type="simple">HH</abbrev>, 580; <abbrev xmlns:xlink="http://www.w3.org/1999/xlink" xlink:title="head width measured in facial view" id="ABBRID0EUVAE" xlink:type="simple">HW</abbrev>, 500; <abbrev xmlns:xlink="http://www.w3.org/1999/xlink" xlink:title="minimum width of the frontovertex" id="ABBRID0EYVAE" xlink:type="simple">FV</abbrev>, 108; <abbrev xmlns:xlink="http://www.w3.org/1999/xlink" xlink:title="maximum diameter of eye" id="ABBRID0E3VAE" xlink:type="simple">EL</abbrev>, 490; <abbrev xmlns:xlink="http://www.w3.org/1999/xlink" xlink:title="malar space or minimum distance between eye and mouth margin" id="ABBRID0EAWAE" xlink:type="simple">MS</abbrev>, 88; <abbrev xmlns:xlink="http://www.w3.org/1999/xlink" xlink:title="longest diameter of an ocellus" id="ABBRID0EEWAE" xlink:type="simple">OD</abbrev>, 38; <abbrev xmlns:xlink="http://www.w3.org/1999/xlink" xlink:title="minimum distance between posterior ocelli" id="ABBRID0EIWAE" xlink:type="simple">POL</abbrev>, 38; <abbrev xmlns:xlink="http://www.w3.org/1999/xlink" xlink:title="minimum distance between a posterior ocellus and occipital margin" id="ABBRID0EMWAE" xlink:type="simple">OCL</abbrev>, 58; <abbrev xmlns:xlink="http://www.w3.org/1999/xlink" xlink:title="minimum distance between a posterior ocellus and anterior ocellus" id="ABBRID0EQWAE" xlink:type="simple">AOL</abbrev>, 78; length and (width)—radicle, 105; scape, 400 (48); pedicel, 125 (50); <abbrev xmlns:xlink="http://www.w3.org/1999/xlink" xlink:title="funicle segments 1" id="ABBRID0EUWAE" xlink:type="simple">F1</abbrev>, 83 (53); <abbrev xmlns:xlink="http://www.w3.org/1999/xlink" xlink:title="funicle segments 2" id="ABBRID0EYWAE" xlink:type="simple">F2</abbrev>, 70 (55); <abbrev xmlns:xlink="http://www.w3.org/1999/xlink" xlink:title="funicle segments 3" id="ABBRID0E3WAE" xlink:type="simple">F3</abbrev>, 75 (58); <abbrev xmlns:xlink="http://www.w3.org/1999/xlink" xlink:title="funicle segments 4" id="ABBRID0EAXAE" xlink:type="simple">F4</abbrev>, 73 (60); <abbrev xmlns:xlink="http://www.w3.org/1999/xlink" xlink:title="funicle segments 5" id="ABBRID0EEXAE" xlink:type="simple">F5</abbrev>, 70 (63); <abbrev xmlns:xlink="http://www.w3.org/1999/xlink" xlink:title="funicle segments 6" id="ABBRID0EIXAE" xlink:type="simple">F6</abbrev>, 70 (63); clava, 213 (63).</p><p>Mesosoma (Fig. <xref ref-type="fig" rid="F1">3</xref>) with sculpture on dorsum similar to that on frontovertex but that on mesoscutum a little shallower; notaular lines conspicuous but not quite meeting at middle of posterior margin of mesoscutum. Mesoscutum 0.72× as long as wide; scutellum 0.94× as long as wide. Fore wing (Fig. <xref ref-type="fig" rid="F1">4</xref>) 2.65× as long as wide; linea calva interrupted by 4 lines of setae and closed by 5 lines of setae posteriorly; marginal vein 0.44× as long as stigmal vein, and about half the length of postmarginal vein. Hind wing (Fig. <xref ref-type="fig" rid="F1">5</xref>) 3.73× as long as wide. Length of mid tibial spur (Fig. <xref ref-type="fig" rid="F1">6</xref>) 0.48× of mid tibia and longer than mid basitarsus. Measurements (μm): <abbrev xmlns:xlink="http://www.w3.org/1999/xlink" xlink:title="maximum length of fore wing excluding marginal fringe" id="ABBRID0E5XAE" xlink:type="simple">FWL</abbrev>, 1325; <abbrev xmlns:xlink="http://www.w3.org/1999/xlink" xlink:title="maximum width of fore wing excluding marginal fringe" id="ABBRID0ECYAE" xlink:type="simple">FWW</abbrev>, 500; <abbrev xmlns:xlink="http://www.w3.org/1999/xlink" xlink:title="submarginal vein" id="ABBRID0EGYAE" xlink:type="simple">SMV</abbrev>, 600; <abbrev xmlns:xlink="http://www.w3.org/1999/xlink" xlink:title="marginal vein" id="ABBRID0EKYAE" xlink:type="simple">MV</abbrev>, 50; <abbrev xmlns:xlink="http://www.w3.org/1999/xlink" xlink:title="postmarginal vein" id="ABBRID0EOYAE" xlink:type="simple">PMV</abbrev>, 100; <abbrev xmlns:xlink="http://www.w3.org/1999/xlink" xlink:title="stigmal vein" id="ABBRID0ESYAE" xlink:type="simple">SV</abbrev>, 113; <abbrev xmlns:xlink="http://www.w3.org/1999/xlink" xlink:title="length of hind wing excluding marginal fringe" id="ABBRID0EWYAE" xlink:type="simple">HWL</abbrev>, 970; <abbrev xmlns:xlink="http://www.w3.org/1999/xlink" xlink:title="width of hind wing, measured at widest point, excluding marginal fringe" id="ABBRID0E1YAE" xlink:type="simple">HWW</abbrev>, 260; <abbrev xmlns:xlink="http://www.w3.org/1999/xlink" xlink:title="length of mid tibia" id="ABBRID0E5YAE" xlink:type="simple">MT</abbrev>, 810; mid tibial spur, 390; mid basitarsus, 360.</p><p>Ovipositor (Fig. <xref ref-type="fig" rid="F1">3</xref>) 1.26× as long as mid tibia, distinctly exserted. Measurements (μm): <abbrev xmlns:xlink="http://www.w3.org/1999/xlink" xlink:title="length of ovipositor" id="ABBRID0EIZAE" xlink:type="simple">OL</abbrev>, 1020.</p><p><bold>Male.</bold> Length, 1.67 mm. Color is similar to female, except for <abbrev xmlns:xlink="http://www.w3.org/1999/xlink" xlink:title="funicle segments 4" id="ABBRID0EQZAE" xlink:type="simple">F4</abbrev> completely brown.</p><p>Head (Fig. <xref ref-type="fig" rid="F2">7</xref>) in front view 1.11× higher than wide. Frontovertex 0.23× head width, ocelli forming an angle of about 35°. Malar space 0.17× eye height. Antennal torulus with its dorsal margin slightly below lower eye margin and very close to oral margin. Antennal (Fig. <xref ref-type="fig" rid="F2">8</xref>) scape slender, about 5.9× as long as wide; pedicel 2.18× as long as wide, 1.40× as long as <abbrev xmlns:xlink="http://www.w3.org/1999/xlink" xlink:title="funicle segments 1" id="ABBRID0E5ZAE" xlink:type="simple">F1</abbrev>; all funicle segments longer than wide; clava unsegmented, 3.72× as long as wide.</p><p>Mesoscutum (Fig. <xref ref-type="fig" rid="F2">9</xref>) 0.58× as long as width; scutellum 0.9× as long as width. Fore wing (Fig. <xref ref-type="fig" rid="F2">10</xref>) 2.65× as long as width. Hind wing (Fig. <xref ref-type="fig" rid="F2">11</xref>) 3.86× as long as width. Length of mid tibial spur (Fig. <xref ref-type="fig" rid="F2">12</xref>) about 0.44× of mid tibia and longer than mid basitarsus.</p><fig id="F1" position="float" orientation="portrait"><object-id xmlns:xlink="http://www.w3.org/1999/xlink" content-type="doi" xlink:type="simple">10.3897/zookeys.1184.113292.figures1-6</object-id><object-id xmlns:xlink="http://www.w3.org/1999/xlink" content-type="arpha" xlink:type="simple">A56A0F06-E32D-5991-965F-F9D7A7D81F12</object-id><label>Figures 1–6.</label><caption><p><italic><tp:taxon-name><tp:taxon-name-part taxon-name-part-type="genus" reg="Homalotylus">Homalotylus</tp:taxon-name-part><tp:taxon-name-part taxon-name-part-type="species" reg="bicolor">bicolor</tp:taxon-name-part></tp:taxon-name></italic> Zu, sp. nov., holotype female <bold>1</bold> head <bold>2</bold> antenna <bold>3</bold> mesosoma and metasoma <bold>4</bold> fore wing <bold>5</bold> hind wing <bold>6</bold> legs. Scale bars: 100 μm.</p></caption><graphic xmlns:xlink="http://www.w3.org/1999/xlink" xlink:href="zookeys-1184-273_article-113292__-g001.jpg" position="float" orientation="portrait" xlink:type="simple" id="oo_940365.jpg"><uri content-type="original_file" xlink:type="simple">https://binary.pensoft.net/fig/940365</uri></graphic></fig><p>Aedeagus (Fig. <xref ref-type="fig" rid="F2">9</xref>) about 1.34× as long as mid tibia.</p></tp:treatment-sec><tp:treatment-sec sec-type="host" id="SECID0E52AE"><title>Host.</title><p>Unknown.</p></tp:treatment-sec><tp:treatment-sec sec-type="etymology" id="SECID0ED3AE"><title>Etymology.</title><p>The specific name refers to its coloration of mesosoma.</p></tp:treatment-sec><tp:treatment-sec sec-type="diagnosis" id="SECID0EI3AE"><title>Diagnosis.</title><p>The new species may be distinguished from <italic><tp:taxon-name><tp:taxon-name-part taxon-name-part-type="genus" reg="Homalotylus">H.</tp:taxon-name-part><tp:taxon-name-part taxon-name-part-type="species" reg="scutellaris">scutellaris</tp:taxon-name-part></tp:taxon-name></italic> Tan &amp; Zhao, 1997 and <italic><tp:taxon-name><tp:taxon-name-part taxon-name-part-type="genus" reg="Homalotylus">H.</tp:taxon-name-part><tp:taxon-name-part taxon-name-part-type="species" reg="mundus">mundus</tp:taxon-name-part></tp:taxon-name></italic> Gahan, 1920, by the following characters: scape 8.42× as long as wide (6× in <italic><tp:taxon-name><tp:taxon-name-part taxon-name-part-type="genus" reg="Homalotylus">H.</tp:taxon-name-part><tp:taxon-name-part taxon-name-part-type="species" reg="scutellaris">scutellaris</tp:taxon-name-part></tp:taxon-name></italic>), clava 3-segmented (unsegmented in <italic><tp:taxon-name><tp:taxon-name-part taxon-name-part-type="genus" reg="Homalotylus">H.</tp:taxon-name-part><tp:taxon-name-part taxon-name-part-type="species" reg="scutellaris">scutellaris</tp:taxon-name-part></tp:taxon-name></italic>), metanotum and propodeum dark brown (yellow brown in <italic><tp:taxon-name><tp:taxon-name-part taxon-name-part-type="genus" reg="Homalotylus">H.</tp:taxon-name-part><tp:taxon-name-part taxon-name-part-type="species" reg="scutellaris">scutellaris</tp:taxon-name-part></tp:taxon-name></italic>); <abbrev xmlns:xlink="http://www.w3.org/1999/xlink" xlink:title="funicle segments 4" id="ABBRID0EF5AE" xlink:type="simple">F4</abbrev> mostly white, mixed with brown on lower margin (completely white in <italic><tp:taxon-name><tp:taxon-name-part taxon-name-part-type="genus" reg="Homalotylus">H.</tp:taxon-name-part><tp:taxon-name-part taxon-name-part-type="species" reg="mundus">mundus</tp:taxon-name-part></tp:taxon-name></italic>), axillae brown (pale orange yellow in <italic><tp:taxon-name><tp:taxon-name-part taxon-name-part-type="genus" reg="Homalotylus">H.</tp:taxon-name-part><tp:taxon-name-part taxon-name-part-type="species" reg="mundus">mundus</tp:taxon-name-part></tp:taxon-name></italic>), pedicel 2.5× as long as wide (nearly 3× in <italic><tp:taxon-name><tp:taxon-name-part taxon-name-part-type="genus" reg="Homalotylus">H.</tp:taxon-name-part><tp:taxon-name-part taxon-name-part-type="species" reg="mundus">mundus</tp:taxon-name-part></tp:taxon-name></italic>).</p><fig id="F2" position="float" orientation="portrait"><object-id xmlns:xlink="http://www.w3.org/1999/xlink" content-type="doi" xlink:type="simple">10.3897/zookeys.1184.113292.figures7-12</object-id><object-id xmlns:xlink="http://www.w3.org/1999/xlink" content-type="arpha" xlink:type="simple">46CBDE20-89B3-5303-8CEC-04DFACD40E6B</object-id><label>Figures 7–12.</label><caption><p><italic><tp:taxon-name><tp:taxon-name-part taxon-name-part-type="genus" reg="Homalotylus">Homalotylus</tp:taxon-name-part><tp:taxon-name-part taxon-name-part-type="species" reg="bicolor">bicolor</tp:taxon-name-part></tp:taxon-name></italic> Zu, sp. nov., paratype male <bold>7</bold> head <bold>8</bold> antenna <bold>9</bold> mesosoma and metasoma <bold>10</bold> fore wing <bold>11</bold> hind wing <bold>12</bold> legs. Scale bars: 100 μm.</p></caption><graphic xmlns:xlink="http://www.w3.org/1999/xlink" xlink:href="zookeys-1184-273_article-113292__-g002.jpg" position="float" orientation="portrait" xlink:type="simple" id="oo_940366.jpg"><uri content-type="original_file" xlink:type="simple">https://binary.pensoft.net/fig/940366</uri></graphic></fig></tp:treatment-sec></tp:taxon-treatment>
