# Supplementary material for: ﻿Description of three new species and new distributional data for three species of Homalotylus (Hymenoptera, Encyrtidae) from China
Source: Zookeys. 2023 Nov 21;1184:273–89. doi: 10.3897/zookeys.1184.113292 (PMC10685358; doi:10.3897/zookeys.1184.113292)
Supplement: XML Treatment for Homalotylus guangxiensis [file zookeys.1184.113292-treatment2.xml]

<!DOCTYPE tp:taxon-treatment
  PUBLIC "-//TaxonX//DTD Taxonomic Treatment Publishing DTD v0 20100105//EN" "tax-treatment-NSO.dtd">
<tp:taxon-treatment xmlns:tp="http://www.plazi.org/taxpub"><tp:treatment-meta><kwd-group><label>Taxon classification</label><kwd>
                <named-content content-type="kingdom">Animalia</named-content>
              </kwd><kwd>
                <named-content content-type="order">Hymenoptera</named-content>
              </kwd><kwd>
                <named-content content-type="family">Encyrtidae</named-content>
              </kwd></kwd-group><mixed-citation publication-type="journal"><person-group><name><surname>Zu</surname><given-names>Guohao</given-names></name><name><surname>Xue</surname><given-names>Hao</given-names></name><name><surname>Wang</surname><given-names>Haiyang</given-names></name><name><surname>Zhen</surname><given-names>Wenquan</given-names></name><name><surname>Huang</surname><given-names>Dawei</given-names></name></person-group><article-title>﻿Description of three new species and new distributional data for three species of <italic><tp:taxon-name><tp:taxon-name-part taxon-name-part-type="genus" reg="Homalotylus">Homalotylus</tp:taxon-name-part></tp:taxon-name></italic> (<tp:taxon-name><tp:taxon-name-part taxon-name-part-type="order">Hymenoptera</tp:taxon-name-part></tp:taxon-name>, <tp:taxon-name><tp:taxon-name-part taxon-name-part-type="family">Encyrtidae</tp:taxon-name-part></tp:taxon-name>) from China</article-title><source>Zookeys</source><day>21</day><month>11</month><year>2023</year><volume>1184</volume><fpage>273</fpage><lpage>289</lpage><pub-id pub-id-type="doi">10.3897/zookeys.1184.113292</pub-id></mixed-citation></tp:treatment-meta><tp:nomenclature><label>﻿</label><tp:taxon-name>
              <object-id xmlns:xlink="http://www.w3.org/1999/xlink" content-type="arpha" xlink:type="simple">905DE03F-D65C-5E00-A4A4-2E55F747B79D</object-id>
              <tp:taxon-name-part taxon-name-part-type="genus" reg="Homalotylus">Homalotylus</tp:taxon-name-part>
              <tp:taxon-name-part taxon-name-part-type="species" reg="guangxiensis">guangxiensis</tp:taxon-name-part>
              <object-id xmlns:xlink="http://www.w3.org/1999/xlink" content-type="zoobank" xlink:type="simple">https://zoobank.org/7E6B1AC5-27FA-4C9A-93C5-366FF6480BE0</object-id>
            </tp:taxon-name><tp:taxon-authority>Zu</tp:taxon-authority><tp:taxon-status xmlns:xlink="http://www.w3.org/1999/xlink" xlink:type="simple">sp. nov.</tp:taxon-status><xref ref-type="fig" rid="F3">Figs 13–18</xref></tp:nomenclature><tp:treatment-sec sec-type="type material" id="SECID0E4BAG"><title>Type materials.</title><p><bold><italic>Holotype</italic>.</bold> ♀ [on slide], China, Guangxi Province, Qinzhou City, Beibu Gulf University, <named-content xmlns:xlink="http://www.w3.org/1999/xlink" content-type="dwc:verbatimCoordinates" xlink:type="simple"><named-content content-type="geo-json" specific-use="{&#34;type&#34;:&#34;Point&#34;,&#34;coordinates&#34;:[108.615556,21.898056]}" id="NCID0ELCAG" xlink:type="simple">21°53'53"N, 108°36'56"E</named-content></named-content>, c. 24 m, 2–11.V.2019, Wen-Quan Zhen, Malaise trapping. <bold><italic>Paratypes</italic>.</bold> 3♀ [on slides], China, Guangxi Province, Qinzhou City, Beibu Gulf University, <named-content xmlns:xlink="http://www.w3.org/1999/xlink" content-type="dwc:verbatimCoordinates" xlink:type="simple"><named-content content-type="geo-json" specific-use="{&#34;type&#34;:&#34;Point&#34;,&#34;coordinates&#34;:[108.615556,21.898056]}" id="NCID0EXCAG" xlink:type="simple">21°53'53"N, 108°36'56"E</named-content></named-content>, c. 24 m, 14–31.XII.2019, 1–13.I.2020, Wen-Quan Zhen, Malaise trapping.</p></tp:treatment-sec><tp:treatment-sec sec-type="description" id="SECID0E3CAG"><title>Description.</title><p><bold>Female.</bold> Holotype. Length, 2.11 mm (excluding ovipositor). Head black, with metallic green luster; antennae dark brown, <abbrev xmlns:xlink="http://www.w3.org/1999/xlink" xlink:title="funicle segments 3" id="ABBRID0EEDAG" xlink:type="simple">F3</abbrev> paler apically, <abbrev xmlns:xlink="http://www.w3.org/1999/xlink" xlink:title="funicle segments 4" id="ABBRID0EIDAG" xlink:type="simple">F4</abbrev>, <abbrev xmlns:xlink="http://www.w3.org/1999/xlink" xlink:title="funicle segments 6" id="ABBRID0EMDAG" xlink:type="simple">F6</abbrev> and clava white. Mesosoma dark brown with metallic sheen; basal half of tegula white, apical half dark brown; wings mostly hyaline but fore wing weakly infuscate at base and with a distinct, broad brown fascia across wing extending from parastigma, marginal and stigmal veins, setae distad of this uniform in color; legs dark brown, except for apical 1/2 of mid basitarsus and mid tarsus 2–4 white. Metasoma black brown.</p><p>Head (Fig. <xref ref-type="fig" rid="F3">13</xref>) with sparse setae on frontovertex, each about as long as diameter of posterior ocellus. Head in front view 1.13× higher than wide. Frontovertex 0.2× head width, with distinctly reticulate sculpture. Ocelli forming an angle of about 40°; posterior ocelli very close to eye margin, to occipital margin about 2× as long as the diameter of anterior ocellus. Malar space 0.23× eye height. Antennal torulus with its dorsal margins slightly below lower eye margins, and the distance of antennal torulus by about 1.69× its own height. Antennal (Fig. <xref ref-type="fig" rid="F3">14</xref>) scape slender, 7.11× as long as wide; pedicel 2.05× as long as wide, 1.63× as long as <abbrev xmlns:xlink="http://www.w3.org/1999/xlink" xlink:title="funicle segments 1" id="ABBRID0E1DAG" xlink:type="simple">F1</abbrev>; <abbrev xmlns:xlink="http://www.w3.org/1999/xlink" xlink:title="funicle segments 1" id="ABBRID0E5DAG" xlink:type="simple">F1</abbrev> 1.33× as long as wide, <abbrev xmlns:xlink="http://www.w3.org/1999/xlink" xlink:title="funicle segments 6" id="ABBRID0ECEAG" xlink:type="simple">F6</abbrev> slightly wider than long; funicle with linear sensilla on all segments; clava 3-segmented, 2.60× as long as wide, and longer than <abbrev xmlns:xlink="http://www.w3.org/1999/xlink" xlink:title="funicle segments 4" id="ABBRID0EGEAG" xlink:type="simple">F4</abbrev>–<abbrev xmlns:xlink="http://www.w3.org/1999/xlink" xlink:title="funicle segments 6" id="ABBRID0EKEAG" xlink:type="simple">F6</abbrev> combined, apex strongly obliquely truncate, truncate part nearly two thirds of the clava. Measurements (μm): <abbrev xmlns:xlink="http://www.w3.org/1999/xlink" xlink:title="length of head in facial view, excluding mouth parts" id="ABBRID0EOEAG" xlink:type="simple">HH</abbrev>, 600; <abbrev xmlns:xlink="http://www.w3.org/1999/xlink" xlink:title="head width measured in facial view" id="ABBRID0ESEAG" xlink:type="simple">HW</abbrev>, 530; <abbrev xmlns:xlink="http://www.w3.org/1999/xlink" xlink:title="minimum width of the frontovertex" id="ABBRID0EWEAG" xlink:type="simple">FV</abbrev>, 108; <abbrev xmlns:xlink="http://www.w3.org/1999/xlink" xlink:title="maximum diameter of eye" id="ABBRID0E1EAG" xlink:type="simple">EL</abbrev>, 480; <abbrev xmlns:xlink="http://www.w3.org/1999/xlink" xlink:title="malar space or minimum distance between eye and mouth margin" id="ABBRID0E5EAG" xlink:type="simple">MS</abbrev>, 108; <abbrev xmlns:xlink="http://www.w3.org/1999/xlink" xlink:title="longest diameter of an ocellus" id="ABBRID0ECFAG" xlink:type="simple">OD</abbrev>, 35; <abbrev xmlns:xlink="http://www.w3.org/1999/xlink" xlink:title="minimum distance between posterior ocelli" id="ABBRID0EGFAG" xlink:type="simple">POL</abbrev>, 40; <abbrev xmlns:xlink="http://www.w3.org/1999/xlink" xlink:title="minimum distance between a posterior ocellus and occipital margin" id="ABBRID0EKFAG" xlink:type="simple">OCL</abbrev>, 58; <abbrev xmlns:xlink="http://www.w3.org/1999/xlink" xlink:title="minimum distance between a posterior ocellus and anterior ocellus" id="ABBRID0EOFAG" xlink:type="simple">AOL</abbrev>, 88; length and (width)—radicle, 83; scape, 320 (45); pedicel, 98 (48); <abbrev xmlns:xlink="http://www.w3.org/1999/xlink" xlink:title="funicle segments 1" id="ABBRID0ESFAG" xlink:type="simple">F1</abbrev>, 60 (45); <abbrev xmlns:xlink="http://www.w3.org/1999/xlink" xlink:title="funicle segments 2" id="ABBRID0EWFAG" xlink:type="simple">F2</abbrev>, 58 (50); <abbrev xmlns:xlink="http://www.w3.org/1999/xlink" xlink:title="funicle segments 3" id="ABBRID0E1FAG" xlink:type="simple">F3</abbrev>, 53 (50); <abbrev xmlns:xlink="http://www.w3.org/1999/xlink" xlink:title="funicle segments 4" id="ABBRID0E5FAG" xlink:type="simple">F4</abbrev>, 53 (50); <abbrev xmlns:xlink="http://www.w3.org/1999/xlink" xlink:title="funicle segments 5" id="ABBRID0ECGAG" xlink:type="simple">F5</abbrev>, 53 (55); <abbrev xmlns:xlink="http://www.w3.org/1999/xlink" xlink:title="funicle segments 6" id="ABBRID0EGGAG" xlink:type="simple">F6</abbrev>, 50 (60); clava, 163 (63).</p><p>Sculpture (Fig. <xref ref-type="fig" rid="F3">15</xref>) on mesoscutum and scutellum similar to that on head; notaular lines conspicuous and meeting at middle of posterior margin of mesoscutum. Mesoscutum 0.65× as long as wide; scutellum 0.84× as long as wide. Fore wing (Fig. <xref ref-type="fig" rid="F3">16</xref>) 2.52× as long as wide; linea calva interrupted by 2 lines of setae and closed posteriorly by 3 lines of setae; postmarginal vein about as long as stigmal vein. Hind wing (Fig. <xref ref-type="fig" rid="F3">17</xref>) 3.68× as long as wide. Length of mid tibial spur (Fig. <xref ref-type="fig" rid="F3">18</xref>) 0.39× of mid tibia and shorter than mid basitarsus. Measurements (μm): <abbrev xmlns:xlink="http://www.w3.org/1999/xlink" xlink:title="maximum length of fore wing excluding marginal fringe" id="ABBRID0E3GAG" xlink:type="simple">FWL</abbrev>, 1325; <abbrev xmlns:xlink="http://www.w3.org/1999/xlink" xlink:title="maximum width of fore wing excluding marginal fringe" id="ABBRID0EAHAG" xlink:type="simple">FWW</abbrev>, 525; <abbrev xmlns:xlink="http://www.w3.org/1999/xlink" xlink:title="submarginal vein" id="ABBRID0EEHAG" xlink:type="simple">SMV</abbrev>, 560; <abbrev xmlns:xlink="http://www.w3.org/1999/xlink" xlink:title="marginal vein" id="ABBRID0EIHAG" xlink:type="simple">MV</abbrev>, 53; <abbrev xmlns:xlink="http://www.w3.org/1999/xlink" xlink:title="postmarginal vein" id="ABBRID0EMHAG" xlink:type="simple">PMV</abbrev>, 90; <abbrev xmlns:xlink="http://www.w3.org/1999/xlink" xlink:title="stigmal vein" id="ABBRID0EQHAG" xlink:type="simple">SV</abbrev>, 88; <abbrev xmlns:xlink="http://www.w3.org/1999/xlink" xlink:title="length of hind wing excluding marginal fringe" id="ABBRID0EUHAG" xlink:type="simple">HWL</abbrev>, 920; <abbrev xmlns:xlink="http://www.w3.org/1999/xlink" xlink:title="width of hind wing, measured at widest point, excluding marginal fringe" id="ABBRID0EYHAG" xlink:type="simple">HWW</abbrev>, 250; <abbrev xmlns:xlink="http://www.w3.org/1999/xlink" xlink:title="length of mid tibia" id="ABBRID0E3HAG" xlink:type="simple">MT</abbrev>, 740; mid tibial spur, 290; mid basitarsus, 310.</p><p>Ovipositor (Fig. <xref ref-type="fig" rid="F3">15</xref>) 0.76× as long as mid tibia, slightly exserted. Measurements (μm): <abbrev xmlns:xlink="http://www.w3.org/1999/xlink" xlink:title="length of ovipositor" id="ABBRID0EGIAG" xlink:type="simple">OL</abbrev>, 560.</p><p><bold>Male.</bold> Unknown.</p></tp:treatment-sec><tp:treatment-sec sec-type="host" id="SECID0EOIAG"><title>Host.</title><p>Unknown.</p></tp:treatment-sec><tp:treatment-sec sec-type="etymology" id="SECID0ETIAG"><title>Etymology.</title><p>The specific name refers to its collecting location.</p></tp:treatment-sec><tp:treatment-sec sec-type="diagnosis" id="SECID0EYIAG"><title>Diagnosis.</title><p>The new species may be distinguished from <italic><tp:taxon-name><tp:taxon-name-part taxon-name-part-type="genus" reg="Homalotylus">H.</tp:taxon-name-part><tp:taxon-name-part taxon-name-part-type="species" reg="albitarsus">albitarsus</tp:taxon-name-part></tp:taxon-name></italic> Gahan, 1910 and <italic><tp:taxon-name><tp:taxon-name-part taxon-name-part-type="genus" reg="Homalotylus">H.</tp:taxon-name-part><tp:taxon-name-part taxon-name-part-type="species" reg="agarwali">agarwali</tp:taxon-name-part></tp:taxon-name></italic> Anis &amp; Hayat, 1998, by the following characters: <abbrev xmlns:xlink="http://www.w3.org/1999/xlink" xlink:title="funicle segments 4" id="ABBRID0EUJAG" xlink:type="simple">F4</abbrev> completely white (basal brown and apical white in <italic><tp:taxon-name><tp:taxon-name-part taxon-name-part-type="genus" reg="Homalotylus">H.</tp:taxon-name-part><tp:taxon-name-part taxon-name-part-type="species" reg="albitarsus">albitarsus</tp:taxon-name-part></tp:taxon-name></italic>), hind tarsus brown (1–4 white in <italic><tp:taxon-name><tp:taxon-name-part taxon-name-part-type="genus" reg="Homalotylus">H.</tp:taxon-name-part><tp:taxon-name-part taxon-name-part-type="species" reg="albitarsus">albitarsus</tp:taxon-name-part></tp:taxon-name></italic>), mid tibial spur shorter than mid basitarsus (longer in <italic><tp:taxon-name><tp:taxon-name-part taxon-name-part-type="genus" reg="Homalotylus">H.</tp:taxon-name-part><tp:taxon-name-part taxon-name-part-type="species" reg="albitarsus">albitarsus</tp:taxon-name-part></tp:taxon-name></italic>), pedicel 2.05× as long as wide (about 3× in <italic><tp:taxon-name><tp:taxon-name-part taxon-name-part-type="genus" reg="Homalotylus">H.</tp:taxon-name-part><tp:taxon-name-part taxon-name-part-type="species" reg="albitarsus">albitarsus</tp:taxon-name-part></tp:taxon-name></italic>); ovipositor 0.76× as long as mid tibia (1.03× in <italic><tp:taxon-name><tp:taxon-name-part taxon-name-part-type="genus" reg="Homalotylus">H.</tp:taxon-name-part><tp:taxon-name-part taxon-name-part-type="species" reg="agarwali">agarwali</tp:taxon-name-part></tp:taxon-name></italic>), <abbrev xmlns:xlink="http://www.w3.org/1999/xlink" xlink:title="funicle segments 3" id="ABBRID0EPLAG" xlink:type="simple">F3</abbrev> dark brown, mixed with white apically (white in <italic><tp:taxon-name><tp:taxon-name-part taxon-name-part-type="genus" reg="Homalotylus">H.</tp:taxon-name-part><tp:taxon-name-part taxon-name-part-type="species" reg="agarwali">agarwali</tp:taxon-name-part></tp:taxon-name></italic>).</p><fig id="F3" position="float" orientation="portrait"><object-id xmlns:xlink="http://www.w3.org/1999/xlink" content-type="doi" xlink:type="simple">10.3897/zookeys.1184.113292.figures13-18</object-id><object-id xmlns:xlink="http://www.w3.org/1999/xlink" content-type="arpha" xlink:type="simple">8CE71A53-729A-5E70-AF94-B0CF8F1DB644</object-id><label>Figures 13–18.</label><caption><p><italic><tp:taxon-name><tp:taxon-name-part taxon-name-part-type="genus" reg="Homalotylus">Homalotylus</tp:taxon-name-part><tp:taxon-name-part taxon-name-part-type="species" reg="guangxiensis">guangxiensis</tp:taxon-name-part></tp:taxon-name></italic> Zu, sp. nov., holotype female <bold>13</bold> head <bold>14</bold> antenna <bold>15</bold> mesosoma and metasoma <bold>16</bold> fore wing <bold>17</bold> hind wing <bold>18</bold> legs. Scale bars: 100 μm.</p></caption><graphic xmlns:xlink="http://www.w3.org/1999/xlink" xlink:href="zookeys-1184-273_article-113292__-g003.jpg" position="float" orientation="portrait" xlink:type="simple" id="oo_940367.jpg"><uri content-type="original_file" xlink:type="simple">https://binary.pensoft.net/fig/940367</uri></graphic></fig></tp:treatment-sec></tp:taxon-treatment>
