# Supplementary material for: ﻿Description of three new species and new distributional data for three species of Homalotylus (Hymenoptera, Encyrtidae) from China
Source: Zookeys. 2023 Nov 21;1184:273–89. doi: 10.3897/zookeys.1184.113292 (PMC10685358; doi:10.3897/zookeys.1184.113292)
Supplement: XML Treatment for Homalotylus tianjinensis [file zookeys.1184.113292-treatment3.xml]

<!DOCTYPE tp:taxon-treatment
  PUBLIC "-//TaxonX//DTD Taxonomic Treatment Publishing DTD v0 20100105//EN" "tax-treatment-NSO.dtd">
<tp:taxon-treatment xmlns:tp="http://www.plazi.org/taxpub"><tp:treatment-meta><kwd-group><label>Taxon classification</label><kwd>
                <named-content content-type="kingdom">Animalia</named-content>
              </kwd><kwd>
                <named-content content-type="order">Hymenoptera</named-content>
              </kwd><kwd>
                <named-content content-type="family">Encyrtidae</named-content>
              </kwd></kwd-group><mixed-citation publication-type="journal"><person-group><name><surname>Zu</surname><given-names>Guohao</given-names></name><name><surname>Xue</surname><given-names>Hao</given-names></name><name><surname>Wang</surname><given-names>Haiyang</given-names></name><name><surname>Zhen</surname><given-names>Wenquan</given-names></name><name><surname>Huang</surname><given-names>Dawei</given-names></name></person-group><article-title>﻿Description of three new species and new distributional data for three species of <italic><tp:taxon-name><tp:taxon-name-part taxon-name-part-type="genus" reg="Homalotylus">Homalotylus</tp:taxon-name-part></tp:taxon-name></italic> (<tp:taxon-name><tp:taxon-name-part taxon-name-part-type="order">Hymenoptera</tp:taxon-name-part></tp:taxon-name>, <tp:taxon-name><tp:taxon-name-part taxon-name-part-type="family">Encyrtidae</tp:taxon-name-part></tp:taxon-name>) from China</article-title><source>Zookeys</source><day>21</day><month>11</month><year>2023</year><volume>1184</volume><fpage>273</fpage><lpage>289</lpage><pub-id pub-id-type="doi">10.3897/zookeys.1184.113292</pub-id></mixed-citation></tp:treatment-meta><tp:nomenclature><label>﻿</label><tp:taxon-name>
              <object-id xmlns:xlink="http://www.w3.org/1999/xlink" content-type="arpha" xlink:type="simple">709BEEF0-F636-5AD7-B517-5B094513762C</object-id>
              <tp:taxon-name-part taxon-name-part-type="genus" reg="Homalotylus">Homalotylus</tp:taxon-name-part>
              <tp:taxon-name-part taxon-name-part-type="species" reg="tianjinensis">tianjinensis</tp:taxon-name-part>
              <object-id xmlns:xlink="http://www.w3.org/1999/xlink" content-type="zoobank" xlink:type="simple">https://zoobank.org/91147952-886C-449A-B0BB-2BFC2C7B889F</object-id>
            </tp:taxon-name><tp:taxon-authority>Zu</tp:taxon-authority><tp:taxon-status xmlns:xlink="http://www.w3.org/1999/xlink" xlink:type="simple">sp. nov.</tp:taxon-status><xref ref-type="fig" rid="F4">Figs 19–25</xref></tp:nomenclature><tp:treatment-sec sec-type="type material" id="SECID0EQOAG"><title>Type materials.</title><p><bold><italic>Holotype</italic>.</bold> ♀ [on slide], China, Tianjin City, Xiqing District, Tianjin Agricultural University, <named-content xmlns:xlink="http://www.w3.org/1999/xlink" content-type="dwc:verbatimCoordinates" xlink:type="simple"><named-content content-type="geo-json" specific-use="{&#34;type&#34;:&#34;Point&#34;,&#34;coordinates&#34;:[117.093889,39.089167]}" id="NCID0E5OAG" xlink:type="simple">39°5'21"N, 117°5'38"E</named-content></named-content>, c. 13 m, 18.VI–3.VII.2019, Guo-Hao Zu, Ze-Ning Yang, Malaise trapping. <bold><italic>Paratypes</italic>.</bold> ♀ [on slide], China, Tianjin City, Xiqing District, Tianjin Agricultural University, <named-content xmlns:xlink="http://www.w3.org/1999/xlink" content-type="dwc:verbatimCoordinates" xlink:type="simple"><named-content content-type="geo-json" specific-use="{&#34;type&#34;:&#34;Point&#34;,&#34;coordinates&#34;:[117.093889,39.089167]}" id="NCID0EKPAG" xlink:type="simple">39°5'21"N, 117°5'38"E</named-content></named-content>, c. 13 m, 30.V–14.VI.2020, Ze-Ning Yang, Chen Zhang, Malaise trapping.</p></tp:treatment-sec><tp:treatment-sec sec-type="description" id="SECID0EPPAG"><title>Description.</title><p><bold>Female.</bold> Holotype. Length, excluding ovipositor, 2.20 mm. Face yellowish brown, frontovertex dark brown, genae dark brown. Antennae dark brown, <abbrev xmlns:xlink="http://www.w3.org/1999/xlink" xlink:title="funicle segments 6" id="ABBRID0EXPAG" xlink:type="simple">F6</abbrev> from brown to white, clava white. Mesosoma black brown, but axilla yellowish brown, scutellum yellowish with a diamond-shaped brown area at the base; tegula white; wings largely hyaline but fore wing infuscate at base and with a distinct, broad more or less parallel-sided brown fascia across immediately distad of this, otherwise apical setae normal and dark; legs dark brown, except for apical 1/5 of mid tibia, all tibial spurs, mid and hind tarsus 1–4 white. Metasoma black, the protruding part of the ovipositor black brown, with only the base yellowish white.</p><p>Head (Fig. <xref ref-type="fig" rid="F4">19</xref>) with numerous conspicuous setae on frontovertex, each about as long as diameter of posterior ocellus; piliferous punctures shallow. Head in front view about 1.13× higher than wide. Frontovertex about 1/6 head width, and narrowest about midway between posterior ocelli and occipital margin, eye margins conspicuously diverging anteriorly. Ocelli forming an angle of about 40°. Malar space 0.17× eye height. Antennal torulus with its dorsal margin below lower eye margin and very close to oral margin. Clypeal margin slightly convex. Antennal (Fig. <xref ref-type="fig" rid="F4">20</xref>) scape slender, almost 7.60× as long as wide; pedicel 2.5× as long as wide, 1.49× as long as <abbrev xmlns:xlink="http://www.w3.org/1999/xlink" xlink:title="funicle segments 1" id="ABBRID0EFQAG" xlink:type="simple">F1</abbrev>; all funicle segments longer than wide, <abbrev xmlns:xlink="http://www.w3.org/1999/xlink" xlink:title="funicle segments 1" id="ABBRID0EJQAG" xlink:type="simple">F1</abbrev> 1.74× as long as wide, <abbrev xmlns:xlink="http://www.w3.org/1999/xlink" xlink:title="funicle segments 6" id="ABBRID0ENQAG" xlink:type="simple">F6</abbrev> 1.26× as long as wide; funicle with linear sensilla on all segments; clava 3-segmented, about as long as <abbrev xmlns:xlink="http://www.w3.org/1999/xlink" xlink:title="funicle segments 4" id="ABBRID0ERQAG" xlink:type="simple">F4</abbrev>–<abbrev xmlns:xlink="http://www.w3.org/1999/xlink" xlink:title="funicle segments 6" id="ABBRID0EVQAG" xlink:type="simple">F6</abbrev> combined, apex strongly obliquely truncate, truncate part approach to the middle of the first clava segment. Measurements (μm): <abbrev xmlns:xlink="http://www.w3.org/1999/xlink" xlink:title="length of head in facial view, excluding mouth parts" id="ABBRID0EZQAG" xlink:type="simple">HH</abbrev>, 590; <abbrev xmlns:xlink="http://www.w3.org/1999/xlink" xlink:title="head width measured in facial view" id="ABBRID0E4QAG" xlink:type="simple">HW</abbrev>, 530; <abbrev xmlns:xlink="http://www.w3.org/1999/xlink" xlink:title="minimum width of the frontovertex" id="ABBRID0EBRAG" xlink:type="simple">FV</abbrev>, 90; <abbrev xmlns:xlink="http://www.w3.org/1999/xlink" xlink:title="maximum diameter of eye" id="ABBRID0EFRAG" xlink:type="simple">EL</abbrev>, 500; <abbrev xmlns:xlink="http://www.w3.org/1999/xlink" xlink:title="malar space or minimum distance between eye and mouth margin" id="ABBRID0EJRAG" xlink:type="simple">MS</abbrev>, 87; <abbrev xmlns:xlink="http://www.w3.org/1999/xlink" xlink:title="longest diameter of an ocellus" id="ABBRID0ENRAG" xlink:type="simple">OD</abbrev>, 38; <abbrev xmlns:xlink="http://www.w3.org/1999/xlink" xlink:title="minimum distance between posterior ocelli" id="ABBRID0ERRAG" xlink:type="simple">POL</abbrev>, 38; <abbrev xmlns:xlink="http://www.w3.org/1999/xlink" xlink:title="minimum distance between a posterior ocellus and occipital margin" id="ABBRID0EVRAG" xlink:type="simple">OCL</abbrev>, 76; <abbrev xmlns:xlink="http://www.w3.org/1999/xlink" xlink:title="minimum distance between a posterior ocellus and anterior ocellus" id="ABBRID0EZRAG" xlink:type="simple">AOL</abbrev>, 66; length and (width)—radicle, 125; scape, 380 (50); pedicel, 130 (52); <abbrev xmlns:xlink="http://www.w3.org/1999/xlink" xlink:title="funicle segments 1" id="ABBRID0E4RAG" xlink:type="simple">F1</abbrev>, 87 (50); <abbrev xmlns:xlink="http://www.w3.org/1999/xlink" xlink:title="funicle segments 2" id="ABBRID0EBSAG" xlink:type="simple">F2</abbrev>, 85 (57); <abbrev xmlns:xlink="http://www.w3.org/1999/xlink" xlink:title="funicle segments 3" id="ABBRID0EFSAG" xlink:type="simple">F3</abbrev>, 80 (60); <abbrev xmlns:xlink="http://www.w3.org/1999/xlink" xlink:title="funicle segments 4" id="ABBRID0EJSAG" xlink:type="simple">F4</abbrev>, 82 (62); <abbrev xmlns:xlink="http://www.w3.org/1999/xlink" xlink:title="funicle segments 5" id="ABBRID0ENSAG" xlink:type="simple">F5</abbrev>, 80 (62); <abbrev xmlns:xlink="http://www.w3.org/1999/xlink" xlink:title="funicle segments 6" id="ABBRID0ERSAG" xlink:type="simple">F6</abbrev>, 82 (65); clava, 232 (65).</p><p>Mesosoma (Fig. <xref ref-type="fig" rid="F4">21</xref>) with sculpture on mesoscutum of similar mesh size to that on frontovertex, but much shallower; sculpture on scutellum similar to that on frontovertex, but slightly deeper and coarser; notaular lines conspicuous but not quite meeting at middle of posterior margin of mesoscutum. Scutellum about as long as wide and about as long as mesoscutum. Fore wing (Fig. <xref ref-type="fig" rid="F4">22</xref>) 2.78× as long as width; venation and setation as in Fig. <xref ref-type="fig" rid="F4">23</xref>; costal cell narrow; linea calva interrupted by 3 lines of setae and closed posteriorly by 5 lines of setae; marginal vein about 1.5× as long as wide; postmarginal vein slightly shorter than stigmal vein, angle between them about 30°. Hind wing (Fig. <xref ref-type="fig" rid="F4">23</xref>) 3.81× as long as width. Length of mid tibial spur (Fig. <xref ref-type="fig" rid="F4">25</xref>) about 0.45× of mid tibia and longer than mid basitarsus. Measurements (μm): <abbrev xmlns:xlink="http://www.w3.org/1999/xlink" xlink:title="maximum length of fore wing excluding marginal fringe" id="ABBRID0ELTAG" xlink:type="simple">FWL</abbrev>, 1420; <abbrev xmlns:xlink="http://www.w3.org/1999/xlink" xlink:title="maximum width of fore wing excluding marginal fringe" id="ABBRID0EPTAG" xlink:type="simple">FWW</abbrev>, 510; <abbrev xmlns:xlink="http://www.w3.org/1999/xlink" xlink:title="submarginal vein" id="ABBRID0ETTAG" xlink:type="simple">SMV</abbrev>, 645; <abbrev xmlns:xlink="http://www.w3.org/1999/xlink" xlink:title="marginal vein" id="ABBRID0EXTAG" xlink:type="simple">MV</abbrev>, 62; <abbrev xmlns:xlink="http://www.w3.org/1999/xlink" xlink:title="postmarginal vein" id="ABBRID0E2TAG" xlink:type="simple">PMV</abbrev>, 145; <abbrev xmlns:xlink="http://www.w3.org/1999/xlink" xlink:title="stigmal vein" id="ABBRID0E6TAG" xlink:type="simple">SV</abbrev>, 151; <abbrev xmlns:xlink="http://www.w3.org/1999/xlink" xlink:title="length of hind wing excluding marginal fringe" id="ABBRID0EDUAG" xlink:type="simple">HWL</abbrev>, 1030; <abbrev xmlns:xlink="http://www.w3.org/1999/xlink" xlink:title="width of hind wing, measured at widest point, excluding marginal fringe" id="ABBRID0EHUAG" xlink:type="simple">HWW</abbrev>, 270; <abbrev xmlns:xlink="http://www.w3.org/1999/xlink" xlink:title="length of mid tibia" id="ABBRID0ELUAG" xlink:type="simple">MT</abbrev>, 860; mid tibial spur, 390; mid basitarsus, 350.</p><p>Ovipositor (Fig. <xref ref-type="fig" rid="F4">24</xref>) distinctly exserted, 1.14× as long as mid tibia and the exserted part nearly equal to mid tibial spur. Measurements (μm): <abbrev xmlns:xlink="http://www.w3.org/1999/xlink" xlink:title="length of ovipositor" id="ABBRID0EVUAG" xlink:type="simple">OL</abbrev>, 980.</p><fig id="F4" position="float" orientation="portrait"><object-id xmlns:xlink="http://www.w3.org/1999/xlink" content-type="doi" xlink:type="simple">10.3897/zookeys.1184.113292.figures19-25</object-id><object-id xmlns:xlink="http://www.w3.org/1999/xlink" content-type="arpha" xlink:type="simple">BDA477CF-0165-569B-B5D4-E4FABAFC09BA</object-id><label>Figures 19–25.</label><caption><p><italic><tp:taxon-name><tp:taxon-name-part taxon-name-part-type="genus" reg="Homalotylus">Homalotylus</tp:taxon-name-part><tp:taxon-name-part taxon-name-part-type="species" reg="tianjinensis">tianjinensis</tp:taxon-name-part></tp:taxon-name></italic> Zu, sp. nov., holotype, female <bold>19</bold> head <bold>20</bold> antenna <bold>21</bold> mesosoma <bold>22</bold> fore wing <bold>23</bold> hind wing <bold>24</bold> metasoma <bold>25</bold> legs. Scale bars: 100 μm.</p></caption><graphic xmlns:xlink="http://www.w3.org/1999/xlink" xlink:href="zookeys-1184-273_article-113292__-g004.jpg" position="float" orientation="portrait" xlink:type="simple" id="oo_940368.jpg"><uri content-type="original_file" xlink:type="simple">https://binary.pensoft.net/fig/940368</uri></graphic></fig><p><bold>Male.</bold> Unknown.</p></tp:treatment-sec><tp:treatment-sec sec-type="host" id="SECID0EDWAG"><title>Host.</title><p>Unknown.</p></tp:treatment-sec><tp:treatment-sec sec-type="etymology" id="SECID0EIWAG"><title>Etymology.</title><p>The specific name refers to its collecting location.</p></tp:treatment-sec><tp:treatment-sec sec-type="diagnosis" id="SECID0ENWAG"><title>Diagnosis.</title><p>The new species may be distinguished from <italic><tp:taxon-name><tp:taxon-name-part taxon-name-part-type="genus" reg="Homalotylus">H.</tp:taxon-name-part><tp:taxon-name-part taxon-name-part-type="species" reg="albiclavatus">albiclavatus</tp:taxon-name-part></tp:taxon-name></italic> (Agarwal, 1970) and <italic><tp:taxon-name><tp:taxon-name-part taxon-name-part-type="genus" reg="Homalotylus">H.</tp:taxon-name-part><tp:taxon-name-part taxon-name-part-type="species" reg="vicinus">vicinus</tp:taxon-name-part></tp:taxon-name></italic> Silvestri, 1915, by the following characters: scape completely dark brown, 7.60× as long as wide (with a long light-colored strip medially, 8.55× in <italic><tp:taxon-name><tp:taxon-name-part taxon-name-part-type="genus" reg="Homalotylus">H.</tp:taxon-name-part><tp:taxon-name-part taxon-name-part-type="species" reg="albiclavatus">albiclavatus</tp:taxon-name-part></tp:taxon-name></italic>), <abbrev xmlns:xlink="http://www.w3.org/1999/xlink" xlink:title="funicle segments 6" id="ABBRID0EUXAG" xlink:type="simple">F6</abbrev> from brown to white (completely white in <italic><tp:taxon-name><tp:taxon-name-part taxon-name-part-type="genus" reg="Homalotylus">H.</tp:taxon-name-part><tp:taxon-name-part taxon-name-part-type="species" reg="albiclavatus">albiclavatus</tp:taxon-name-part></tp:taxon-name></italic>), scutellum yellowish with a diamond-shaped brown area at the base (yellow in <italic><tp:taxon-name><tp:taxon-name-part taxon-name-part-type="genus" reg="Homalotylus">H.</tp:taxon-name-part><tp:taxon-name-part taxon-name-part-type="species" reg="albiclavatus">albiclavatus</tp:taxon-name-part></tp:taxon-name></italic>); <abbrev xmlns:xlink="http://www.w3.org/1999/xlink" xlink:title="funicle segments 6" id="ABBRID0EOYAG" xlink:type="simple">F6</abbrev> from brown to white (dark in <italic><tp:taxon-name><tp:taxon-name-part taxon-name-part-type="genus" reg="Homalotylus">H.</tp:taxon-name-part><tp:taxon-name-part taxon-name-part-type="species" reg="vicinus">vicinus</tp:taxon-name-part></tp:taxon-name></italic>), hind femur dark brown (ventrally pale yellow apically in <italic><tp:taxon-name><tp:taxon-name-part taxon-name-part-type="genus" reg="Homalotylus">H.</tp:taxon-name-part><tp:taxon-name-part taxon-name-part-type="species" reg="vicinus">vicinus</tp:taxon-name-part></tp:taxon-name></italic>), hind tarsus 1–4 white (2–4 white in <italic><tp:taxon-name><tp:taxon-name-part taxon-name-part-type="genus" reg="Homalotylus">H.</tp:taxon-name-part><tp:taxon-name-part taxon-name-part-type="species" reg="vicinus">vicinus</tp:taxon-name-part></tp:taxon-name></italic>).</p></tp:treatment-sec></tp:taxon-treatment>
