# Supplementary material for: ﻿Description of three new species and new distributional data for three species of Homalotylus (Hymenoptera, Encyrtidae) from China
Source: Zookeys. 2023 Nov 21;1184:273–89. doi: 10.3897/zookeys.1184.113292 (PMC10685358; doi:10.3897/zookeys.1184.113292)
Supplement: XML Treatment for Homalotylus agarwali [file zookeys.1184.113292-treatment4.xml]

<!DOCTYPE tp:taxon-treatment
  PUBLIC "-//TaxonX//DTD Taxonomic Treatment Publishing DTD v0 20100105//EN" "tax-treatment-NSO.dtd">
<tp:taxon-treatment xmlns:tp="http://www.plazi.org/taxpub"><tp:treatment-meta><kwd-group><label>Taxon classification</label><kwd>
                <named-content content-type="kingdom">Animalia</named-content>
              </kwd><kwd>
                <named-content content-type="order">Hymenoptera</named-content>
              </kwd><kwd>
                <named-content content-type="family">Encyrtidae</named-content>
              </kwd></kwd-group><mixed-citation publication-type="journal"><person-group><name><surname>Zu</surname><given-names>Guohao</given-names></name><name><surname>Xue</surname><given-names>Hao</given-names></name><name><surname>Wang</surname><given-names>Haiyang</given-names></name><name><surname>Zhen</surname><given-names>Wenquan</given-names></name><name><surname>Huang</surname><given-names>Dawei</given-names></name></person-group><article-title>﻿Description of three new species and new distributional data for three species of <italic><tp:taxon-name><tp:taxon-name-part taxon-name-part-type="genus" reg="Homalotylus">Homalotylus</tp:taxon-name-part></tp:taxon-name></italic> (<tp:taxon-name><tp:taxon-name-part taxon-name-part-type="order">Hymenoptera</tp:taxon-name-part></tp:taxon-name>, <tp:taxon-name><tp:taxon-name-part taxon-name-part-type="family">Encyrtidae</tp:taxon-name-part></tp:taxon-name>) from China</article-title><source>Zookeys</source><day>21</day><month>11</month><year>2023</year><volume>1184</volume><fpage>273</fpage><lpage>289</lpage><pub-id pub-id-type="doi">10.3897/zookeys.1184.113292</pub-id></mixed-citation></tp:treatment-meta><tp:nomenclature><label>﻿</label><tp:taxon-name>
              <object-id xmlns:xlink="http://www.w3.org/1999/xlink" content-type="arpha" xlink:type="simple">4F58D247-BCC6-567E-B3D1-286C8F19DF3C</object-id>
              <tp:taxon-name-part taxon-name-part-type="genus" reg="Homalotylus">Homalotylus</tp:taxon-name-part>
              <tp:taxon-name-part taxon-name-part-type="species" reg="agarwali">agarwali</tp:taxon-name-part>
            </tp:taxon-name><tp:taxon-authority>Anis &amp; Hayat, 1998</tp:taxon-authority><xref ref-type="fig" rid="F5">Figs 26–31</xref><tp:nomenclature-citation-list><tp:nomenclature-citation><tp:taxon-name>
                  <tp:taxon-name-part taxon-name-part-type="genus" reg="Homalotylus">Homalotylus</tp:taxon-name-part>
                  <tp:taxon-name-part taxon-name-part-type="species" reg="agarwali">agarwali</tp:taxon-name-part>
                </tp:taxon-name><comment>Anis &amp; Hayat, 1998: 203–204. Holotype ♀, India, <abbrev xmlns:xlink="http://www.w3.org/1999/xlink" xlink:title="Hayat Collection, Aligarh, India" id="ABBRID0EK2AG" xlink:type="simple">HACO</abbrev>, not examined.</comment></tp:nomenclature-citation></tp:nomenclature-citation-list></tp:nomenclature><tp:treatment-sec sec-type="host" id="SECID0EO2AG"><title>Host.</title><p>Unknown.</p></tp:treatment-sec><tp:treatment-sec sec-type="distribution" id="SECID0ET2AG"><title>Distribution.</title><p>China (Guangxi), India.</p></tp:treatment-sec><tp:treatment-sec sec-type="material" id="SECID0EY2AG"><title>Material examined.</title><p>2♀, China, Guangxi Province, Qinzhou City, Beibu Culf University, <named-content xmlns:xlink="http://www.w3.org/1999/xlink" content-type="dwc:verbatimCoordinates" xlink:type="simple"><named-content content-type="geo-json" specific-use="{&#34;type&#34;:&#34;Point&#34;,&#34;coordinates&#34;:[108.615556,21.898056]}" id="NCID0EB3AG" xlink:type="simple">21°53'53"N, 108°36'56"E</named-content></named-content>, c. 24 m, 6–17.XI.2019, Wen-quan Zhen, Malaise trapping.</p></tp:treatment-sec><tp:treatment-sec sec-type="diagnosis" id="SECID0EG3AG"><title>Diagnosis.</title><p>This is the first record from China.</p></tp:treatment-sec><tp:treatment-sec><!--Section generated to contain objects referenced in tp:taxon-treatment.--><fig id="F5" position="float" orientation="portrait"><object-id xmlns:xlink="http://www.w3.org/1999/xlink" content-type="doi" xlink:type="simple">10.3897/zookeys.1184.113292.figures26-31</object-id><object-id xmlns:xlink="http://www.w3.org/1999/xlink" content-type="arpha" xlink:type="simple">8DD73390-BD5F-5C2D-9D50-95DC2FB26995</object-id><label>Figures 26–31.</label><caption><p><italic><tp:taxon-name><tp:taxon-name-part taxon-name-part-type="genus" reg="Homalotylus">Homalotylus</tp:taxon-name-part><tp:taxon-name-part taxon-name-part-type="species" reg="agarwali">agarwali</tp:taxon-name-part></tp:taxon-name></italic> Anis &amp; Hayat, 1998, female <bold>26</bold> head <bold>27</bold> antenna <bold>28</bold> mesosoma and metasoma <bold>29</bold> fore wing <bold>30</bold> hind wing <bold>31</bold> legs. Scale bars: 100 μm.</p></caption><graphic xmlns:xlink="http://www.w3.org/1999/xlink" xlink:href="zookeys-1184-273_article-113292__-g005.jpg" position="float" orientation="portrait" xlink:type="simple" id="oo_940369.jpg"><uri content-type="original_file" xlink:type="simple">https://binary.pensoft.net/fig/940369</uri></graphic></fig></tp:treatment-sec></tp:taxon-treatment>
