# Supplementary material for: ﻿Description of three new species and new distributional data for three species of Homalotylus (Hymenoptera, Encyrtidae) from China
Source: Zookeys. 2023 Nov 21;1184:273–89. doi: 10.3897/zookeys.1184.113292 (PMC10685358; doi:10.3897/zookeys.1184.113292)
Supplement: XML Treatment for Homalotylus hemipterinus [file zookeys.1184.113292-treatment5.xml]

<!DOCTYPE tp:taxon-treatment
  PUBLIC "-//TaxonX//DTD Taxonomic Treatment Publishing DTD v0 20100105//EN" "tax-treatment-NSO.dtd">
<tp:taxon-treatment xmlns:tp="http://www.plazi.org/taxpub"><tp:treatment-meta><kwd-group><label>Taxon classification</label><kwd>
                <named-content content-type="kingdom">Animalia</named-content>
              </kwd><kwd>
                <named-content content-type="order">Hymenoptera</named-content>
              </kwd><kwd>
                <named-content content-type="family">Encyrtidae</named-content>
              </kwd></kwd-group><mixed-citation publication-type="journal"><person-group><name><surname>Zu</surname><given-names>Guohao</given-names></name><name><surname>Xue</surname><given-names>Hao</given-names></name><name><surname>Wang</surname><given-names>Haiyang</given-names></name><name><surname>Zhen</surname><given-names>Wenquan</given-names></name><name><surname>Huang</surname><given-names>Dawei</given-names></name></person-group><article-title>﻿Description of three new species and new distributional data for three species of <italic><tp:taxon-name><tp:taxon-name-part taxon-name-part-type="genus" reg="Homalotylus">Homalotylus</tp:taxon-name-part></tp:taxon-name></italic> (<tp:taxon-name><tp:taxon-name-part taxon-name-part-type="order">Hymenoptera</tp:taxon-name-part></tp:taxon-name>, <tp:taxon-name><tp:taxon-name-part taxon-name-part-type="family">Encyrtidae</tp:taxon-name-part></tp:taxon-name>) from China</article-title><source>Zookeys</source><day>21</day><month>11</month><year>2023</year><volume>1184</volume><fpage>273</fpage><lpage>289</lpage><pub-id pub-id-type="doi">10.3897/zookeys.1184.113292</pub-id></mixed-citation></tp:treatment-meta><tp:nomenclature><label>﻿</label><tp:taxon-name>
              <object-id xmlns:xlink="http://www.w3.org/1999/xlink" content-type="arpha" xlink:type="simple">6979A21C-AD75-5638-842D-CB905C12CC00</object-id>
              <tp:taxon-name-part taxon-name-part-type="genus" reg="Homalotylus">Homalotylus</tp:taxon-name-part>
              <tp:taxon-name-part taxon-name-part-type="species" reg="hemipterinus">hemipterinus</tp:taxon-name-part>
            </tp:taxon-name><tp:taxon-authority>(De Stefani, 1898)</tp:taxon-authority><xref ref-type="fig" rid="F6">Figs 32–37</xref><tp:nomenclature-citation-list><tp:nomenclature-citation><tp:taxon-name>
                  <tp:taxon-name-part taxon-name-part-type="genus" reg="Phaenodiscus">Phaenodiscus</tp:taxon-name-part>
                  <tp:taxon-name-part taxon-name-part-type="species" reg="hemipterinus">hemipterinus</tp:taxon-name-part>
                </tp:taxon-name><comment>De Stefani, 1898: 250. Holotype? ♀, Italy, ? lost.</comment></tp:nomenclature-citation><tp:nomenclature-citation><tp:taxon-name>
                  <tp:taxon-name-part taxon-name-part-type="genus" reg="Homalotvlus">Homalotvlus</tp:taxon-name-part>
                  <tp:taxon-name-part taxon-name-part-type="species" reg="orci">orci</tp:taxon-name-part>
                </tp:taxon-name><comment>Girault, 1917a: 3. Syntypes, Indonesia (Java), <named-content xmlns:xlink="http://www.w3.org/1999/xlink" content-type="dwc:institutional_code" xlink:title="National Museum of Natural History, Washington, D.C., USA" xlink:href="http://grbio.org/institution/smithsonian-institution-national-museum-natural-history-0" xlink:type="simple">USNM</named-content>, examined.</comment></tp:nomenclature-citation><tp:nomenclature-citation><tp:taxon-name>
                  <tp:taxon-name-part taxon-name-part-type="genus" reg="Homalorylus">Homalorylus</tp:taxon-name-part>
                  <tp:taxon-name-part taxon-name-part-type="species" reg="flavimesopleurum">flavimesopleurum</tp:taxon-name-part>
                </tp:taxon-name><comment>Girault, 1917b: 5. Lectotype ♀, Japan, <named-content xmlns:xlink="http://www.w3.org/1999/xlink" content-type="dwc:institutional_code" xlink:title="National Museum of Natural History, Washington, D.C., USA" xlink:href="http://grbio.org/institution/smithsonian-institution-national-museum-natural-history-0" xlink:type="simple">USNM</named-content>, examined.</comment></tp:nomenclature-citation><tp:nomenclature-citation><tp:taxon-name>
                  <tp:taxon-name-part taxon-name-part-type="genus" reg="Neoaenasioidea">Neoaenasioidea</tp:taxon-name-part>
                  <tp:taxon-name-part taxon-name-part-type="species" reg="nigritus">nigritus</tp:taxon-name-part>
                </tp:taxon-name><comment>Agarwal, 1970: 27. Holotype ♀, India, <named-content xmlns:xlink="http://www.w3.org/1999/xlink" content-type="dwc:institutional_code" xlink:title="Zoological Museum, Aligarh Muslim University, Uttar Pradesh, India" xlink:href="http://grbio.org/institution/aligarh-muslim-university" xlink:type="simple">ZAMU</named-content>, not examined.</comment></tp:nomenclature-citation><tp:nomenclature-citation><tp:taxon-name>
                  <tp:taxon-name-part taxon-name-part-type="genus" reg="Echthroplexis">Echthroplexis</tp:taxon-name-part>
                  <tp:taxon-name-part taxon-name-part-type="species" reg="tumkurensis">tumkurensis</tp:taxon-name-part>
                </tp:taxon-name><comment>Shafee &amp; Fatma, 1985: 375. Holotype ♀, India, <named-content xmlns:xlink="http://www.w3.org/1999/xlink" content-type="dwc:institutional_code" xlink:title="Zoological Museum, Aligarh Muslim University, Uttar Pradesh, India" xlink:href="http://grbio.org/institution/aligarh-muslim-university" xlink:type="simple">ZAMU</named-content>, not examined.</comment></tp:nomenclature-citation><tp:nomenclature-citation><tp:taxon-name>
                  <tp:taxon-name-part taxon-name-part-type="genus" reg="Homalotvlus">Homalotvlus</tp:taxon-name-part>
                  <tp:taxon-name-part taxon-name-part-type="species" reg="evtelweinii">evtelweinii</tp:taxon-name-part>
                </tp:taxon-name><comment>(Ratzeburg); <xref ref-type="bibr" rid="B8">Hayat 2006</xref>, Trjapitzin and Ruiz Cancino 2003, misidentification.</comment></tp:nomenclature-citation></tp:nomenclature-citation-list></tp:nomenclature><tp:treatment-sec sec-type="host" id="SECID0EWABG"><title>Host.</title><p><tp:taxon-name><tp:taxon-name-part taxon-name-part-type="order">Coleoptera</tp:taxon-name-part></tp:taxon-name> (<tp:taxon-name><tp:taxon-name-part taxon-name-part-type="family">Coccinellidae</tp:taxon-name-part></tp:taxon-name>): <italic><tp:taxon-name><tp:taxon-name-part taxon-name-part-type="genus" reg="Chilocorus">Chilocorus</tp:taxon-name-part><tp:taxon-name-part taxon-name-part-type="species" reg="bipustulatus">bipustulatus</tp:taxon-name-part></tp:taxon-name></italic>, <italic><tp:taxon-name><tp:taxon-name-part taxon-name-part-type="genus" reg="Chilocorus">Chilocorus</tp:taxon-name-part><tp:taxon-name-part taxon-name-part-type="species" reg="bijugus">bijugus</tp:taxon-name-part></tp:taxon-name></italic>, <italic><tp:taxon-name><tp:taxon-name-part taxon-name-part-type="genus" reg="Chilocorus">Chilocorus</tp:taxon-name-part><tp:taxon-name-part taxon-name-part-type="species" reg="nigritus">nigritus</tp:taxon-name-part></tp:taxon-name></italic>, <italic><tp:taxon-name><tp:taxon-name-part taxon-name-part-type="genus" reg="Chilocorus">Chilocorus</tp:taxon-name-part></tp:taxon-name></italic> sp., <italic><tp:taxon-name><tp:taxon-name-part taxon-name-part-type="genus" reg="Coccinella">Coccinella</tp:taxon-name-part><tp:taxon-name-part taxon-name-part-type="species" reg="septempunctata">septempunctata</tp:taxon-name-part></tp:taxon-name></italic>, <italic><tp:taxon-name><tp:taxon-name-part taxon-name-part-type="genus" reg="Cycloneda">Cycloneda</tp:taxon-name-part><tp:taxon-name-part taxon-name-part-type="species" reg="sanguinea">sanguinea</tp:taxon-name-part></tp:taxon-name></italic>, <italic><tp:taxon-name><tp:taxon-name-part taxon-name-part-type="genus" reg="Menochilus">Menochilus</tp:taxon-name-part><tp:taxon-name-part taxon-name-part-type="species" reg="sexmaculatus">sexmaculatus</tp:taxon-name-part></tp:taxon-name></italic>.</p></tp:treatment-sec><tp:treatment-sec sec-type="distribution" id="SECID0EPDBG"><title>Distribution.</title><p>China (Guangxi), Japan, Thailand, India, Myanmar, Malaysia, Indonesia, Iran, Austria, Brazil, Czech Republic, France, Germany, Israel, Italy, Kenya, Congo, Democratic Republic of Congo, Malawi, South Afica, Chad, Sudan, Togo, Cosat Rica, Bahamas, Paraguay, Colombia, Fiji.</p></tp:treatment-sec><tp:treatment-sec sec-type="material" id="SECID0EUDBG"><title>Material examined.</title><p>15♀, China, Guangxi Province, Qinzhou City, Beibu Gulf University, <named-content xmlns:xlink="http://www.w3.org/1999/xlink" content-type="dwc:verbatimCoordinates" xlink:type="simple"><named-content content-type="geo-json" specific-use="{&#34;type&#34;:&#34;Point&#34;,&#34;coordinates&#34;:[108.615556,21.898056]}" id="NCID0E4DBG" xlink:type="simple">21°53'53"N, 108°36'56"E</named-content></named-content>, c. 24 m, 26.III–29.XII.2019, Wen-quan Zhen, Malaise trapping.</p></tp:treatment-sec><tp:treatment-sec sec-type="diagnosis" id="SECID0ECEBG"><title>Diagnosis.</title><p>This is the first record from China.</p><fig id="F5" position="float" orientation="portrait"><object-id xmlns:xlink="http://www.w3.org/1999/xlink" content-type="doi" xlink:type="simple">10.3897/zookeys.1184.113292.figures26-31</object-id><object-id xmlns:xlink="http://www.w3.org/1999/xlink" content-type="arpha" xlink:type="simple">8DD73390-BD5F-5C2D-9D50-95DC2FB26995</object-id><label>Figures 26–31.</label><caption><p><italic><tp:taxon-name><tp:taxon-name-part taxon-name-part-type="genus" reg="Homalotylus">Homalotylus</tp:taxon-name-part><tp:taxon-name-part taxon-name-part-type="species" reg="agarwali">agarwali</tp:taxon-name-part></tp:taxon-name></italic> Anis &amp; Hayat, 1998, female <bold>26</bold> head <bold>27</bold> antenna <bold>28</bold> mesosoma and metasoma <bold>29</bold> fore wing <bold>30</bold> hind wing <bold>31</bold> legs. Scale bars: 100 μm.</p></caption><graphic xmlns:xlink="http://www.w3.org/1999/xlink" xlink:href="zookeys-1184-273_article-113292__-g005.jpg" position="float" orientation="portrait" xlink:type="simple" id="oo_940369.jpg"><uri content-type="original_file" xlink:type="simple">https://binary.pensoft.net/fig/940369</uri></graphic></fig><fig id="F6" position="float" orientation="portrait"><object-id xmlns:xlink="http://www.w3.org/1999/xlink" content-type="doi" xlink:type="simple">10.3897/zookeys.1184.113292.figures32-37</object-id><object-id xmlns:xlink="http://www.w3.org/1999/xlink" content-type="arpha" xlink:type="simple">43D258DD-CE49-574B-A451-9AB0C4B4E400</object-id><label>Figures 32–37.</label><caption><p><italic><tp:taxon-name><tp:taxon-name-part taxon-name-part-type="genus" reg="Homalotylus">Homalotylus</tp:taxon-name-part><tp:taxon-name-part taxon-name-part-type="species" reg="hemipterinus">hemipterinus</tp:taxon-name-part></tp:taxon-name></italic> (De Stefani, 1898), female <bold>32</bold> head <bold>33</bold> antenna <bold>34</bold> mesosoma and metasoma <bold>35</bold> fore wing <bold>36</bold> hind wing <bold>37</bold> legs. Scale bars: 100 μm.</p></caption><graphic xmlns:xlink="http://www.w3.org/1999/xlink" xlink:href="zookeys-1184-273_article-113292__-g006.jpg" position="float" orientation="portrait" xlink:type="simple" id="oo_940370.jpg"><uri content-type="original_file" xlink:type="simple">https://binary.pensoft.net/fig/940370</uri></graphic></fig></tp:treatment-sec><ref-list><ref id="B8"><mixed-citation xmlns:xlink="http://www.w3.org/1999/xlink" xlink:type="simple"><person-group><name name-style="western"><surname>Hayat</surname><given-names>M</given-names></name></person-group> (<year>2006</year>) <source>Indian <tp:taxon-name><tp:taxon-name-part taxon-name-part-type="family">Encyrtidae</tp:taxon-name-part></tp:taxon-name> (<tp:taxon-name><tp:taxon-name-part taxon-name-part-type="order">Hymenoptera</tp:taxon-name-part></tp:taxon-name>: <tp:taxon-name><tp:taxon-name-part taxon-name-part-type="superfamily">Chalcidoidea</tp:taxon-name-part></tp:taxon-name>). Published by M.</source><publisher-name>Hayat</publisher-name>, <publisher-loc>Department of Zoology, Aligarh Muslim University, India</publisher-loc>, <size units="page">496 pp</size>.</mixed-citation></ref></ref-list></tp:taxon-treatment>
